# Supplementary material for: Studies on the Reactions of Biapenem with VIM Metallo β-Lactamases and the Serine β-Lactamase KPC-2
Source: Antibiotics (Basel). 2022 Mar 16;11(3):396. doi: 10.3390/antibiotics11030396 (PMC8944426; doi:10.3390/antibiotics11030396)
Supplement: Supplementary file 1 [file antibiotics-11-00396-s001.zip]

Archive with 1 entries (1 files):
- antibiotics-1591213-supplementary.pdf
